# Supplementary material for: Recurrent epiphora after dacryocystorhinostomy surgery: Structural abnormalities identified with dacryocystography and long term outcomes of revision surgery: Success rates of further surgery following failed dacryocystorhinostomy surgery
Source: BMC Ophthalmol. 2021 Mar 5;21:117. doi: 10.1186/s12886-021-01869-8 (PMC7934262; doi:10.1186/s12886-021-01869-8)
Supplement: Supplementary file 1 — Additional file 1. [file 12886_2021_1869_MOESM1_ESM.xlsx]

## Sheet: Sheet1
Age	Gender	Ethnicity	Laterality	no of previous DCR procedures	Symptoms 1	Symptoms 2	DCG CLASSIFICATION	further surgery?	Surgery 1	Canalicular Tube (Y/N)	1st Surgery outcome	Surgery 2	Canalicular Tube (Y/N)	Last F/U Symptoms	Last F/U duration since 1st post DCG surgery (weeks)
38.6263	F	Other Chinese	L	3	watery		Normal	Y	LJT		Resolved			Resolved	169.571
55.714	F	White British	R	1	watery		Normal	Y	Ext DCR	Y	Watery			Watery	5.85714
49.0758	M	Black African	R	1	watery		Normal	Y	punctoplasty		Resolved			Resolved	4.42857
64.8537	F	Other Any Other	R	1	watery		Normal	Y	punctoplasty		Watery			Watery	50
79.1085	F	Mixed Any Other	R	2	watery		Normal	Y	LJT		Resolved			Resolved	185.571
59.3004	M	Asian Indian	R	1	watery		Normal	Y	Ext DCR	Y	Watery	LJT		Resloved	174.429
22.5962	F	White British	L	1	watery	sticky	Normal	Y	Ext DCR	Y	Watery	LJT		Resolved	154
58.032	F	White British	L	1	watery		Normal	Y	Endo DCR	Y	Watery	LJT		Resolved	139.143
43.136	M	Asian Indian	L	1	watery		Normal	Y	LJT		Resolved			Resolved	6.85714
18.8452	F	White British	R	1	watery		Normal	Y	LJT		Watery	Reposition of LJT		Watery	64.2857
83.7961	F	Black Carribean	R	1	watery	sticky	Normal	Y	LJT		Resolved			Resolved	94.7143
26.2207	F	White British	R	1	watery		Normal	Y	LJT		Resolved			Resolved	103.857
26.2207	F	White British	L	1	watery		Normal	Y	LJT		Resolved			Resolved	126.286
32.0587	F	Black African	L	1	watery		Normal	Y	Endo DCR	Y	Resolved			Resolved	7.71429
40.4479	M	Asian Bangladeshi	R	1	watery		Normal	Y	punctoplasty		Resolved			Resolved	23
23.6701	F	White British	R	1	watery		Normal	Y	LJT		Resolved			Resolved	108.857
23.6685	F	White British	L	2	watery		Normal	Y	LJT		Resolved			Resolved	108.857
62.6565	M	White British	R	1	watery		Normal	Y	LJT		resolved			Resolved	124.857
62.6565	M	White British	L	1	watery		Normal	Y	LJT		resolved			Resolved	125
78.3414	F	Black Carribean	R	1	watery		Normal	Y	LJT		Resolved			Resolved	194.857
67.0917	M	Asian Indian	R	1	watery		Normal	Y	LJT		Resolved	Reinsertion of LJT		Resolved	35.4286
67.0917	M	Asian Indian	L	1	watery		Normal	Y	LJT		Resolved	Reinsertion of LJT		Resolved	35.4286
53.0427	F	White British	L	1	watery		Normal	Y	LJT		Resolved			Resolved	242.429
71.3769	M	Other	R	2	watery		Normal	Y	LJT		Resolved			Resolved	40.4286
71.3769	M	Other	L	2	watery		Normal	Y	LJT		Resolved			Resolved	40.4286
76.6948	F	White British	L	1	watery		Normal	Y	Endo DCR	Y	Watery	LJT		Resolved	58.4286
67.2482	F	Other Any Other	R	1	watery		Normal	Y	punctoplasty		Resolved			Resolved	12.2857
62.9945	F	Other Any Other	L	1	watery		Normal	Y	Endo DCR	Y	Resolved			Resolved	47.5714
67.0751	M	White Britsh	R	2	watery		Normal	Y	LJT		Resolved			Resolved	16.1429
79.8999	F	White Britsh	R	2	watery		Normal	Y	punctoplasty		Watery			Watery	2.85714
19.8538	F	Black African	L	1	watery		Normal	Y	Endo DCR	Y	Watery			Watery	8.42857
69.2867	F	Black Carribean	R	1	watery		Normal	Y	Endo DCR	Y	Watery			Watery	36.5714
73.6975	M	Asian Indian	R	1	watery		Normal	N
73.6975	M	Asian Indian	L	1	watery		Normal	N
77.0484	M	White British	R	1	watery		Normal	N
76.0466	M	White British	L	1	watery		Normal	N
54.8813	M	Black African	R	1	watery		Normal	N
72.5771	M	Asian Indian	L	1	watery		Normal	N
71.6594	M	White British	L	2	watery		Normal	N
70.3629	F	White British	R	2	watery		Normal	N
64.7876	F	White British	R	1	watery	sticky	Normal	N
42.0238	F	Asian Bangladeshi	L	1	watery	sticky	Normal	N
29.4973	F	Other	R	1	watery		Normal	N
29.4973	F	Other	L	1	watery		Normal	N
70.0264	M	White British	R	1	watery		Normal	N
77.1059	F	Unknown	L	1	watery		Normal	N
35.8265	F	Unknown	R	3	watery		Normal	N
43.0454	F	White British	R	1	watery	sticky	Normal	N
72.0312	F	White British	R	1	watery		Normal	N
25.495	F	Asian Bangladeshi	R	1	watery		Normal	N
25.495	F	Asian Bangladeshi	L	1	watery		Normal	N
72.1084	F	White other	L	1	watery		Normal	N
76.7442	M	Other	L	1	watery		Normal	N
43.7194	F	Other	R	1	watery		Normal	N
70.1168	F	White British	R	1	watery		Normal	N
72.7546	M	White Britsh	L	1	watery		Normal	N
71.251	M	Other Any Other	L	1	watery		Normal	N
45.8867	F	White British	L	2	watery	sticky	Normal	N
71.4073	F	White British	R	1	watery		Canalicular block	Y	Sisler trephine	Y	Resolved			Resolved	40.4286
35.382	M	Asian other	R	2	watery		Canalicular block	Y	Ext DCR	Y	Watery	LJT		Resolved	131.429
69.7989	F	White British	R	1	watery		Canalicular block	Y	Ext DCR	Y	Watery			Watery	27.8571
77.4539	F	White Britsh	L	1	watery		Canalicular block	Y	Sisler trephine	Y	Watery	repeat intubation	Y	Watery	188
68.7931	F	White other	R	1	watery		CC block	Y	Endo DCR	Y	Resolved			Resolved	6
56.7388	M	Asian Any Other	R	1	watery		CC block	Y	Endo DCR	Y	Resolved			Resolved	24.2857
48.9854	F	Asian Any Other	L	1	watery		CC block	Y	sisler trephine	Y	Watery			Watery	10.8571
56.8805	M	Asian Banladeshi	L	1	watery		CC block	Y	Endo DCR	Y	DNA			DNA
62.9606	F	White British	L	1	watery		CC block	Y	Endo DCR + sisler trephine	Y	Sticky	Ext DCR and tubes, tubes found in sac	Y	Resolved	97.5714
69.1333	F	Unknown	R	1	watery		CC block	Y	Endo DCR + sisler trephine	Y	Resolved			Resolved	18.8571
77.8262	F	White British	R	1	watery		CC block	Y	Endo DCR	Y	Resolved			Resolved	5.85714
42.0182	F	White British	R	1	watery		CC block	Y	Sisler trephine	y	Watery	LJT		Resolved	288.714
42.0182	F	White British	L	1	watery		CC block	Y	Sisler trephine	Y	Watery	LJT		Resolved	288.714
55.9826	F	Asian Indian	R	1	watery		CC block	Y	Ext DCR	Y	Resolved			Resolved	7.28571
47.1795	F	Asian	R	1	watery		CC block	Y	Ext DCR	Y	Watery			Watery	17.1429
56.2512	F	Asian Indian	R	1	watery		CC block	Y	N
39.1333	F	Asian Bangladeshi	L	1	watery		CC block	Y	Endo DCR	Y	Resolved			Resolved	5.85714
70.6701	F	White British	R	1	watery		closed anastomis	Y	Ext DCR	Y	Resolved			Resolved	21.1429
51.0401	M	UK	L	1	watery	sticky	closed anastomis	Y	Ext DCR	Y	Resolved			Resolved	6.28571
36.341	F	Chinese	R	1	watery		closed anastomis	Y	Ext DCR	Y	Resolved			Resolved	21
64.1189	F	White British	R	1	watery		closed anastomis	Y	Ext DCR	Y	Watery	Endo DCR + canthopexy	Y	Resolved	202.857
31.4895	F	Unknown	R	1	watery	sticky	closed anastomis	Y	Ext DCR	Y	Resolved			Resolved	7.14286
38.3684	M	Other Any Other	L	1	watery		closed anastomis	Y	Ext DCR	Y	Resolved			Resolved	9
79.1661	M	Black Carribean	R	1	watery		closed anastomis	Y	Ext DCR	Y	Resolved			Resolved	15.5714
58.3084	F	UK	L	1	watery		closed anastomis	Y	Ext DCR	Y	Resolved			Resolved	28.2857
26.4868	M	White British	R	1	watery		closed anastomis	N	Endo DCR	Y	Watery			Watery	34.4286
56.8805	M	Asian Banladeshi	R	1	watery		closed anastomis	Y	Endo DCR + sisler trephine	Y	DNA			DNA
72.7929	F	White British	R	1	watery		closed anastomis	Y	Endo DCR	Y	Resolved			Resolved	22.5714
26.7079	F	Other	R	1	watery		closed anastomis	N
40.4675	F	Bangladesh	R	1	watery	sticky	closed anastomis	Y	Endo DCR	Y	Resolved			Resolved	6.85714
77.5964	F	White Irish	R	1	watery		closed anastomis	Y	Sisler trephine	Y	Watery	sisler trephine	Y	Resolved	43.1429
38.6263	F	Other Chinese	R	1	watery		closed anastomis	Y	LJT		Resolved			Resolved	156.714
27.2758	F	Asian Any Other	R	1	watery		closed anastomis	N
1.99042	F	Asian other	L	1	watery		closed anastomis	N
87.5223	M	White British	R	1	watery		closed anastomis	N
68.536	M	Asian other	L	1	watery		closed anastomis	N
48.4121	F	Unknown	L	1	watery	sticky	closed anastomis	N
47.434	F	Asian Indian	R	1	watery		closed anastomis	Y	Endo DCR	Y	Watery	LJT		Resolved	319.571
69.0767	F	White British	L	1	watery		closed anastomis	Y	Ext DCR	Y	Resolved			Resolved	66.8571
49.5499	M	Black African	L	2	watery		closed anastomis	N
20.8862	M	Asian Bangladeshi	R	1	watery		closed anastomis	Y	Ext DCR	Y	Watery			Watering	76.2857
24.3852	M	White British	R	1	watery		closed anastomis	Y	Ext DCR	Y	Resolved			Resolved	6
50.6591	F	Unknown	L	1	watery		closed anastomis	Y	Ext DCR	N	Resolved			Resolved	7.42857
74.4055	M	White Any Other	L	1	watery		closed anastomis	N	N
46.7765	F	White British	R	1	watery	sticky	closed anastomis	N	N
66.1507	F	White British	L	1	watery		closed anastomis	N	N
63.881	M	Other Any Other	L	2	watery	sticky	closed anastomis	N	N
54.4346	F	Black African	R	1	watery		closed anastomis	N	N
55.5303	M	White British	L	1	watery		narrow anastomosis	Y	Endo DCR	Y	Resolved			Resolved	9.85714
61.9496	M		L	1	watery		narrow anastomosis	Y	Endo DCR	Y	Resolved			Resolved	24.8571
77.6675	F	Asian Indian	L	1	watery		narrow anastomosis	Y	Endo DCR	Y	Resolved			Resolved	5
75.9168	F	Asian Indian	R	1	watery		narrow anastomosis	Y	Endo DCR	N	Watery	LJT		Resolved	183.429
63.9985	F	Other Any Other	R	1	watery	sticky	narrow anastomosis	Y	Endo DCR	Y	Watery			Watery	156.714
32.8537	F	Black Caribbean	L	1	watery		narrow anastomosis	Y	Endo DCR	Y	Resolved			Resolved	164.429
58.032	F	White British	R	1	watery		narrow anastomosis	Y	Endo DCR	Y	Watery	LJT		Resolved	139.143
63.1025	F	Asian Indian	R	1	watery		narrow anastomosis	Y	Endo DCR	Y	Resolved			Resolved	176.714
69.2867	F	Black Carribean	R	1	watery		narrow anastomosis	Y	Endo DCR	Y	Watery			Watery	78.7143
32.2506	M	Other Any Other	R	1	watery		narrow anastomosis	Y	excision of diverticulum	N	Resolved			Resolved	15.2857
59.0258	F	White Any Other	R	1	watery		narrow anastomosis	Y	Endo DCR	Y	Resolved			Resolved	38.4286
75.3608	F	Asian Indian	R	1	watery		narrow anastomosis	Y	Endo DCR	Y	Watery	LJT		Resolved	183.429
55.4757	F	White British	L	1	watery		narrow anastomosis	Y	Endo DCR	Y	Watery	LJT		Resolved	314.571
	F	White British	L	1	watery		narrow anastomosis	Y	LJT		Watery	Reposition of LJT		Watery	64.2857
18.8452	M	White British	R	1	watery		narrow anastomosis	Y	Ext DCR	Y	Watery			Watery	35.5714
65.3797	F	White British	R	1	watery		narrow anastomosis	Y	Ext DCR	Y	Watery			Watery	38.7143
69.0783	F	White British	R	2	watery		narrow anastomosis	Y	Ext DCR	Y	Resolved			Resolved	113
67.1494	F	Other	R	2	watery		narrow anastomosis	Y	Ext DCR	Y	Resolved			Resolved	186.429
49.114	M	White British	R	1	watery	sticky	narrow anastomosis	Y	Ext DCR		Resolved			Resolved	35.5714
29.1716	F	White British	L	2	watery	sticky	narrow anastomosis	Y	Ext DCR	Y	Resolved			Resolved	25.8571
64.5714	M	Unknown	L	1	watery		narrow anastomosis	Y	Ext DCR	Y	Resolved			Resolved	11
53.3689	M	White British	R	1	watery		narrow anastomosis	N
87.7714	M	White British	L	1	watery		narrow anastomosis	N
79.2014	M	Asian Banladeshi	L	1	watery		narrow anastomosis	N
77.5589	F	Asian other	L	1	watery		narrow anastomosis	N
68.8832	F	Black African	L	1	watery	sticky	narrow anastomosis	N
89.7607	F	Asian	L	1	watery		narrow anastomosis	N
65.0943	F	Asian other	L	1	watery		narrow anastomosis	N
70.2153	F	Asian Bangladeshi	L	1	watery		narrow anastomosis	N
62.2811	M	White Any Other	R	1	watery		narrow anastomosis	N
75.4043	F	White British	L	1	watery		narrow anastomosis	N
80.3003	F	Other Any Other	L	1	watery		narrow anastomosis	N
54.6483	F	White British	R	1	watery		narrow anastomosis	N
44.6839	F	Asian Bangladeshi	R	1	watery		narrow and high	N	Endo DCR	Y	Watery	Endo DCR	Y	Watery	160.857
38.6129	F	White British	R	1	watery		narrow and high	Y	Endo DCR	Y	DNA			DNA
60.3354	F	White British	L	1	watery		narrow and high	Y	Endo DCR	Y	Resolved			Resolved	58
64.418	F	White British	R	1	watery		narrow and high	Y	Endo DCR	Y	Resolved			Resolved	141.857
53.0427	M	White British	L	1	watery		narrow and high	Y	Endo DCR	Y	Resolved			Resolved	39.8571
81.1387	F	White British	R	1	watery	sticky	narrow and high	Y	Endo DCR	Y	Watery	Endo DCR	Y	Resolved	223
52.9985	F	White British	L	1	watery		narrow and high	Y	Endo DCR	Y	Resolved			Resolved	7
51.3963	F	Asian Indian	R	1	watery		narrow and high	Y	Ext DCR	Y	Resolved			Resolved	7
76.177	M	UK	L	1	watery		narrow and high	Y	Ext DCR	Y	Resolved			Resolved	26
48.5388	M	White British	R	1	watery		narrow and high	N
77.4014	F	White British	L	1	watery		narrow and high	N
64.3052	F	White British	L	1	watery		narrow and high	N
71.0046	F	White British	R	1	watery		narrow and high	N
13.9957	F	Unknown	L	1	watery		narrow and high	N
35.8265	M	Asian Banladeshi	R	1	watery		narrow and high	N
78.5579	M	Other	R	1	watery		narrow and high	N
59.3908	M	White British	L	1	watery		narrow and high	N
66.777	M	Other	L	3	watery		into sinus	N
59.3908	M	White other	R	1	watery		into sinus	Y	Ext DCR	Y	Resolved			Resolved	50.7143
71.0811	M	Asian Indian	L	1	watery		into sinus	N
67.1306	F	Asian Pakistani	R		watery		poor quality	Y	Y
